# Supplementary material for: Manufacturing of convalescent plasma of COVID-19 patients: Aspects of quality
Source: PLoS One. 2020 Dec 22;15(12):e0243967. doi: 10.1371/journal.pone.0243967 (PMC7755199; doi:10.1371/journal.pone.0243967)
Supplement: S1 Data — (XLSX) [file pone.0243967.s001.xlsx]

## Sheet: AK zum Koppeln
Zusammenstellung Antikörper für eigene Kopplungen
human	ELISA-Sets: Hersteller - Bestellnummer
GM-CSF	BD Opteia - 555126
IL12p40	R&D - DY1240
CXCL13	R&D - DY801
IL8	R&D - DY208
	Hersteller	Capture-Klon	Bestellnummer	Detection-Klon	Bestellnummer
IL21	mabtech	mAb MT216G	3540-1-250	mAb MT21.3m	3540-6-250
IL22	mabtech	mAb MT12A3	3475-3-250	mAb MT7B27	3475-6-250
IL3	mabtech	IL3A	3435-3-250	IL3b	3435-6-250

## Sheet: LLOQ
	LLOQ pg/ml
IL1RA	126
IL2	17
IL-7	0.48
RANTES	50
CXCL5	8.74
MMP3	1.6
IL-8	1.68
CXCL13	0.244
IFN-γ	12
IL-15	2.28
MIP1a	1.75
GM-CSF	21
IFN-β	5.95
IL-10	1.49
IL-12p40	25
IL-1b	2.51
IL-21	11
IL-22	30
IL-23	10
IL-3	2
IL-6	9.57
TNF-α	4.74
	LLOQ ng/ml
BPI	1.5
LBP	5
