# Supplementary material for: Manufacturing of convalescent plasma of COVID-19 patients: Aspects of quality
Source: PLoS One. 2020 Dec 22;15(12):e0243967. doi: 10.1371/journal.pone.0243967 (PMC7755199; doi:10.1371/journal.pone.0243967)
Supplement: S2 Data — (XLSX) [file pone.0243967.s002.xlsx]

## Sheet: Immunplasma
			peripheral blood			plasma product
FLN	donor	blood group	S/CO	OD	AK Titer IgG	processed volume [mL]	S/CO	OD	AK Titer IgG	volume apheresate [50-850 mL]	volume product [185-215 mL]	leukocytes [<1x106/mL]	erythrocytes [<6x106/mL]	platelets [<50x106/mL]	visual control	bacterial contamination
1		0	2.11	0.381	200	3776	3.63	0.277	100	796	206	0.01	0	1	complies	negativ
2							3.63	0.277	100		194	0.01	0	1	complies
3							3.63	0.277	100		194	0.01	0	1	complies
4							3.63	0.277	100		203	0.01	0	1	complies
5		A	1.71	3.08	n.d.	2440	1.7	0.308	100	599	200	0.01	0	1	complies	negativ
6							1.7	0.308	100		203	0.01	0	1	complies
7							1.7	0.308	100		190	0.01	0	1	complies
8		0	2.3	0.415	n.d.	3640	1.07	0.193	100	791	198	0	0	0	complies	negativ
9							1.07	0.193	100		203	0	0	0	complies
10							1.07	0.193	100		202	0	0	0	complies
11							1.07	0.193	100		198	0	0	0	complies
12		0	1.37	0.246	n.d.	1974	2.28	0.41	200	611	197	0	0	3	complies	negativ
13							2.28	0.41	200		200	0	0	3	complies
14							2.28	0.41	200		202	0	0	3	complies
15		0	2.55	0.459	n.d.	2361	4.82	0.861	1600	600	198	0	0	3	complies	negativ
16							4.82	0.861	1600		196	0	0	3	complies
17							4.82	0.861	1600		196	0	0	3	complies
18		B	3.3	0.595	400	3178	2.76	0.498	400	600	204	0.01	0	2	complies	-
19							2.76	0.498	400		195	0.01	0	2	complies
20							2.76	0.498	400		196	0.01	0	2	complies
21		0	2.61	0.471	400	3763	2.2	0.397	200	815	198	0	0	0	complies	-
22							2.2	0.397	200		215	0	0	0	complies
23							2.2	0.397	200		202	0	0	0	complies
24							2.2	0.397	200		196	0	0	0	complies
25		A	5.48	0.988	3200	2816	5.53	0.996	3200	807	202	0.01	0	7	complies	-
26							5.53	0.996	3200		201	0.01	0	7	complies
27							5.53	0.996	3200		197	0.01	0	7	complies
28							5.53	0.996	3200		209	0.01	0	7	complies
29		0	4.96	0.893	1600	2108	4.58	0.826	1600	606	204	0.01	0	3	complies	-
30							4.58	0.826	1600		196	0.01	0	3	complies
31							4.58	0.826	1600		200	0.01	0	3	complies
32		0	2.16	0.389	200	2774	1.78	0.32	200	794	198	0	0	0	complies	-
33							1.78	0.32	200		198	0	0	0	complies
34							1.78	0.32	200		204	0	0	0	complies
35							1.78	0.32	200		194	0	0	0	complies
36		B	2.9	0.522	400	3485	2.55	0.459	200	817	200	0	0	1	complies	-
37							2.55	0.459	200		206	0	0	1	complies
38							2.55	0.459	200		195	0	0	1	complies
39							2.55	0.459	200		212	0	0	1	complies
40		A	4.14	0.746	1600	3279	3.92	0.707	1600	829	205	0	0	1	complies	-
41							3.92	0.707	1600		200	0	0	1	complies
42							3.92	0.707	1600		202	0	0	1	complies
43							3.92	0.707	1600		207	0	0	1	complies
44		A	5.45	0.982	6400	3036	6.09	1.098	3200	809	197	0	0	5	complies	-
45							6.09	1.098	3200		195	0	0	5	complies
46							6.09	1.098	3200		196	0	0	5	complies
47							6.09	1.098	3200		199	0	0	5	complies
48		B	2.43	0.438	200	2767	2.19	0.395	200	602	198	0	0	3	complies	-
49							2.19	0.395	200		197	0	0	3	complies
50							2.19	0.395	200		199	0	0	3	complies
51		B	2.82	0.508	400	2502	2.1	0.378	200	600	200	0.01	0	1	complies	-
52							2.1	0.378	200		194	0.01	0	1	complies
53							2.1	0.378	200		192	0.01	0	1	complies
54		AB	2.98	0.537	400	2323	2.76	0.498	400	610	201	0	0	1	complies	-
55							2.76	0.498	400		201	0.01	0	1	complies
56							2.76	0.498	400		204	0.01	0	1	complies
57		A	4.08	0.736	800	2934	4.05	0.729	800	816	205	0	0	1	complies	-
58							4.05	0.729	800		215	0	0	1	complies
59							4.05	0.729	800		196	0	0	1	complies
60							4.05	0.729	800		211	0	0	1	complies
61		0	1.59	0.287	100	3294	1.34	0.241	100	785	203	0	0	0	complies	-
62							1.34	0.241	100		202	0	0	0	complies
63							1.34	0.241	100		200	0	0	0	complies
64							1.34	0.241	100		196	0	0	0	complies
65		0	4.66	0.84	1600	2369	4.49	0.809	1600	599	196	0	0	3	complies	-
66							4.49	0.809	1600		197	0	0	3	complies
67							4.49	0.809	1600		201	0	0	3	complies
68		0	4.58	0.825	1600	3184	4.39	0.791	1600	807	203	0	0	5	complies	-
69							4.39	0.791	1600		197	0	0	5	complies
70							4.39	0.791	1600		196	0	0	5	complies
71							4.39	0.791	1600		210	0	0	5	complies
72		A	3.56	0.641	800	2849	3.22	0.58	400	601	196	0.01	0	2	complies	-
73							3.22	0.58	400		198	0.01	0	2	complies
74							3.22	0.58	400		198	0.01	0	2	complies
75		A	4.63	0.835	1600	2737	4.73	0.852	1600	809	195	0	0	4	complies	-
76							4.73	0.852	1600		203	0	0	4	complies
77							4.73	0.852	1600		196	0	0	4	complies
78							4.73	0.852	1600		207	0	0	4	complies
79		A	2.87	0.517	400	2599	2.57	0.463	400	598	200	0.01	0	2	complies	-
80							2.57	0.463	400		195	0.01	0	2	complies
81							2.57	0.463	400		201	0.01	0	2	complies
82		A	3	0.54	400	2615	2.52	0.454	400	443	219	0	0	1	complies	-
83							2.52	0.454	400		217	0	0	1	complies
84		A	3.56	0.642	800	2869	3.52	0.634	800	802	197	0	0	4	complies	-
85			4.14				3.52	0.634	800		199	0	0	4	complies
86							3.52	0.634	800		198	0	0	4	complies
87							3.52	0.634	800		204	0	0	4	complies
88		0	3.74	0.674	400	3065	2.44	0.439	200	809	203	0	0	4	complies	-
89							2.44	0.439	200		208	0	0	4	complies
90							2.44	0.439	200		197	0	0	4	complies
91							2.44	0.439	200		200	0	0	4	complies
92		AB	3.98	0.718	400	2217	3.22	0.58	400	606	207	0.01	0	4	complies	-
93							3.22	0.58	400		203	0.01	0	4	complies
94							3.22	0.58	400		197	0.01	0	4	complies
95		0	6.29	1.134	1600	3357	5.69	1.026	1600		202	0	0	6	complies	-
96							5.69	1.026	1600		199	0	0	6	complies
97							5.69	1.026	1600		200	0	0	6	complies
98							5.69	1.026	1600		206	0	0	6	complies
99		0	2.24	0.404	200	2247	1.48	0.267	100	601	203	0.01	0	3	complies	-
100							1.48	0.267	100		192	0.01	0	3	complies
101							1.48	0.267	100		203	0.01	0	3	complies
102		B	2.82	0.509	200	3091	1.7	0.306	100	601	202	0.01	0	2	complies	-
103							1.7	0.306	100		194	0.01	0	2	complies
104							1.7	0.306	100		199	0.01	0	2	complies
105		0	4.91	0.884	800	2910	4.67	0.841	800	814	201	0.01	0	7	complies	-
106							4.67	0.841	800		197	0.01	0	7	complies
107							4.67	0.841	800		202	0.01	0	7	complies
108							4.67	0.841	800		213	0.01	0	7	complies
109		A	3.58	0.646	400	2312	3.1	0.558	200	602	204	0.01	0	0	complies	-
110							3.1	0.558	200		196	0.01	0	0	complies
111							3.1	0.558	200		195	0.01	0	0	complies
112		A	6.05	1.09	800	3292	4.76	0.857	1600	802	199	0	0	2	complies	-
113							4.76	0.857	1600		200	0	0	2	complies
114							4.76	0.857	1600		200	0	0	2	complies
115							4.76	0.857	1600		203	0	0	2	complies
116		A	6.91	1.245	3200	2874	5.33	0.96	1600	811	201	0.01	0	2	complies	-
117							5.33	0.96	1600		204	0.01	0	2	complies
118							5.33	0.96	1600		199	0.01	0	2	complies
119							5.33	0.96	1600		198	0.01	0	2	complies
120		A	5.34	0.963	800	2400	3.63	0.654	400	603	198	0	0	0	complies	-
121							3.63	0.654	400		198	0	0	0	complies
122							3.63	0.654	400		199	0	0	0	complies
123		A	4.36	0.786	800	1343	3.78	0.682	400	202	194	0	0	0	complies	-
124		A	4.3	0.775	800	3053	3.95	0.712	400	812	207	0	0	3	complies	negativ
125							3.95	0.712	400		195	0	0	3	complies
126							3.95	0.712	400		200	0	0	3	complies
127							3.95	0.712	400		200	0	0	3	complies
128		0	2.92	0.527	400	2544	2.69	0.485	400	617	215	0	0	4	complies	negativ
129							2.69	0.485	400		194	0	0	4	complies
130							2.69	0.485	400		196	0	0	4	complies
131		AB	2.87	0.518	400	2199	2.62	0.472	200	609	197	0	0	1	complies	negativ
132							2.62	0.472	200		196	0	0	1	complies
133							2.62	0.472	200		197	0	0	1	complies
134		0	6.22	1.121	1600	2919	5.36	0.966	1600	812	199	0	0	2	complies	-
135							5.36	0.966	1600		207	0	0	2	complies
136							5.36	0.966	1600		199	0	0	2	complies
137							5.36	0.966	1600		202	0	0	2	complies
138		A	4.85	0.874	800	2748	4.5	0.81	400	609	205	0	0	2	complies	negativ
139							4.5	0.81	400		196	0	0	2	complies
140							4.5	0.81	400		195	0	0	2	complies
141		A	5.01	0.902	1600	3032	5.43		1600	817	205	0	0	5	complies	-
142							5.43		1600		199	0	0	5	complies
143							5.43		1600		209	0	0	5	complies
144							5.43		1600		199	0	0	5	complies
145		0	4.76	0.857	1600	2724	5.06	0.911	1600	807	202	0	0	10	complies	-
146							5.06	0.911	1600		201	0	0	10	complies
147							5.06	0.911	1600		202	0	0	10	complies
148							5.06	0.911	1600		196	0	0	10	complies
149		0	5.36	0.965	3200	2355	5.05	0.909	3200	608	200	0.01	0	4	complies	-
150							5.05	0.909	3200		199	0.01	0	4	complies
151							5.05	0.909	3200		203	0.01	0	4	complies
152		0	4.78		3200	3160	4.89		3200	814	197	0	0	4	complies	-
153							4.89		3200		198	0	0	4	complies
154							4.89		3200		199	0	0	4	complies
155							4.89		3200		193	0	0	4	complies
			1.37		100	1343	1.07		100	202	190	0	0	0
			6.91		6400	3776	6.09		3200	829	219	0.01	0	10
			3.86		800	2816	3.63		400	701	200	0	0	2

## Sheet: d0 to d1
	Symptom-beginn	Symptom-ende	pos. PCR	Quarantäne-ende	1. neg. PCR	2. neg. PCR	d(Symptom-ende - EV)	d0	AK Titer (d0)	1. Spende	d1
		k.A.	2020-03-20		2020-04-06	2020-04-08		2020-04-11	400	2020-04-15	4
	2020-03-13	2020-03-20	2020-03-20	2020-04-03	2020-04-01	2020-04-02	19	2020-04-08	k.A.	2020-04-11	3
	2020-03-23	2020-03-25	2020-03-25	2020-04-08	2020-04-08	2020-04-09	20	2020-04-14	> 6400	2020-04-15	1
	2020-03-10	2020-03-25	2020-03-12	2020-03-26	2020-04-02	2020-04-03	15	2020-04-09	k.A.	2020-04-11	2
	2020-03-17	2020-03-27	2020-03-21		2020-04-05	2020-04-07	13	2020-04-09	k.A.	2020-04-15	6
	2020-03-19	2020-03-31	2020-03-22	2020-04-05	2020-04-12	2020-04-13	18	2020-04-18	400	2020-04-20	2
	2020-03-09	2020-03-23	2020-03-11	2020-03-25	2020-04-11	2020-04-12	28	2020-04-20	1600	2020-04-22	2
	2020-03-16	2020-03-23	2020-03-23	2020-04-06	2020-04-08	2020-04-09	23	2020-04-15	1600	2020-04-17	2
	2020-03-18	2020-03-24	2020-03-20	2020-04-03	2020-04-14	2020-04-15	28	2020-04-21	1600	2020-04-28	7
	2020-03-23	2020-03-25	2020-03-22	2020-04-05	2020-04-12	2020-04-13	26	2020-04-20	400	2020-04-22	2
	2020-03-20	2020-03-22	2020-03-22	2020-04-05	2020-04-12	2020-04-13	29	2020-04-20	400	2020-04-24	4
	keine	keine	2020-03-13	2020-03-27	2020-04-09	2020-04-11		2020-04-14	400	2020-04-18	4
	2020-03-18	2020-03-24					22	2020-04-15	400	2020-04-17	2
	2020-03-12	2020-03-25	2020-03-18	2020-04-01	2020-04-08	2020-04-10	26	2020-04-20	400	2020-04-24	4
	2020-03-15	2020-04-01	2020-03-23	2020-04-06	2020-04-12	2020-04-13	21	2020-04-22	800	2020-04-27	5
	2020-03-14	2020-03-26	2020-03-20	2020-04-03	2020-04-12	2020-04-13	28	2020-04-23	3200	2020-04-30	7
	2020-03-12	2020-03-16	2020-03-20	2020-04-03	2020-04-10	2020-04-13	39	2020-04-24	400	2020-05-04	10
	2020-03-23	2020-03-25	2020-03-31	2020-04-14	2020-04-14	2020-04-15	33	2020-04-27	400	2020-04-30	3
	2020-03-14	2020-04-04	2020-03-18	2020-04-01	2020-04-15	2020-04-16	24	2020-04-28	1600	2020-05-08	10
	2020-03-06	2020-03-21	2020-03-18	2020-04-01	2020-04-16	2020-04-17	39	2020-04-29	3200	2020-05-12	13
	2020-03-11	2020-03-27	2020-03-19	2020-04-02	2020-04-12	2020-04-17	33	2020-04-29	400
	2020-03-14	2020-03-18	2020-03-16	2020-03-30	2020-04-15	2020-04-16	43	2020-04-30	800	2020-05-06	6
	2020-03-14	2020-03-24	2020-03-18	2020-04-01	negativ, Hausarzt	2020-04-22	45	2020-05-08	1600	2020-05-13	5
	2020-03-18	2020-04-06					32	2020-05-08	3200
	2020-03-17	2020-04-03					35	2020-05-08	800	2020-05-18	10
	2020-03-13	2020-03-23					44	2020-05-06	800
	2020-03-14	2020-04-01					34	2020-05-05	800
	2020-03-17	2020-04-08	2020-03-23	2020-04-06	06.04.2020, Hausarzt	2020-04-15	16	2020-04-24	3200
	2020-03-25	2020-04-05	2020-03-30	2020-04-13	2020-05-04	2020-05-05	36	2020-05-11	3200	2020-05-15	4
	2020-03-20	2020-03-23					46	2020-05-08	800
								2020-05-27	1600	2020-06-09	13
								2020-05-18	1600	2020-06-05	18
								2020-04-18	800	2020-05-28	40
								2020-05-19	3200	2020-05-27	8
								2020-05-14	1600	2020-05-26	12
								2020-05-18	800	2020-05-26	8
								2020-05-15	3200	2020-05-25	10
								2020-05-15	3200	2020-05-20	5
								2020-05-14	800	2020-05-19	5
								2020-04-02		2020-04-06	4
								2020-04-07		2020-04-09	2
										min	1
										max	40
										median	5

## Sheet: course titer
	(d0)	S/CO	AK Titer (d0)	d1	S/CO	AK Titer (peripher)	AK Titer (d1)	d2	S/CO	AK Titer (peripher)	AK Titer (d2)	d3	S/CO	AK Titer (peripher)	AK Titer (d3)	d4	S/CO	d(peripher)	AK Titer (d4)
							100				100
							100
		2.83	100		1.37	400	200		2.16	200	200		2.24	200	100
		5.37	800		2.55	3200	1600		4.96	1600	1600		4.66	1600	1600
		4.93	400		3.33	400	400		2.82		200
		4.77	400		2.61	400	200		1.59	100	100
		5.67	3200		5.48	3200	3200		5.45	6400	3200		4.63	1600	1600		5.01	1600	1600
			400			400	200
		4.34	1600		4.14	1600	1600		4.08	800	800		3.56	800	800		6.05	800	1600
					2.43	200	200		2.82	200	100
		4.18	400		2.98	400	400		3.98	400	400		2.87	400	200
		5.22	1600		4.58	1600	1600		4.91	800	800		4.76	1600	1600
		3.29	400		3.56	800	400		4.36	800	400
			400			400	400			400	200
		2.98	400		3	400	400		4.3	800	400
			800			400	200
		4.74	1600		6.29	1600	1600		6.22	1600	1600
			3200			3200	1600
		4.86	400		5.34	800	400		4.85	800	400
			400			400	400
			1600			3200	3200
			3200			3200	3200
		4.43167			3.76917				4.14
																					pre	peripheral	plasma
																				Median	400	800	400
																				OQ	1600	1600	1600
				periphere Werte																Max	3200	6400	3200
						d0	d1	d2	d3	d4										Min	100	100	100
					Median	4.755	3.33	4.3	4.095	5.53										UQ	400	400	200
					OQ	5.0025	4.58	4.9225	4.6525	5.79
					Max	5.67	6.29	6.22	4.76	6.05
					Min	2.83	1.37	1.59	2.24	5.01
					UQ	3.9575	2.595	2.82	3.0425	5.27

## Sheet: age
age
36
28
26
24
18
34
50
52
25
47
27
51
22
23
55
34
52
51
25
54
32
49
48
52
30
19
22
35
59
27
58
47
51
49
18	min
59	max
35.5	median

## Sheet: course titer 2
	body weight [kg]	d0	S/CO	AK Titer (d0)	d1	S/CO	AK Titer (peripher)	AK Titer (d1)	d2	S/CO	AK Titer (peripher)	AK Titer (d2)	d3	S/CO	AK Titer (peripher)	AK Titer (d3)	d4	S/CO	d(peripher)	AK Titer (d4)	d5	S/CO	d(peripher)	AK Titer (d5)	d6	S/CO	d(peripher)	AK Titer (d6)
	112							100				100
	58							100
	78		2.83	100		1.37	400	200		2.16	200	200		2.24	200	100
	70		5.37	800		2.55	3200	1600		4.96	1600	1600		4.66	1600	1600
	58		4.93	400		3.33	400	400		2.82		200
	83		4.77	400		2.61	400	200		1.59	100	100
	96		5.67	3200		5.48	3200	3200		5.45	6400	3200		4.63	1600	1600		5.01	1600	1600		6.74	3200	1600		5.84	1600	1600
	74			400			400	200
	85		4.34	1600		4.14	1600	1600		4.08	800	800		3.56	800	800		6.05	800	1600
	68					2.43	200	200		2.82	200	100
	70		4.18	400		2.98	400	400		3.98	400	400		2.87	400	200
	102		5.22	1600		4.58	1600	1600		4.91	800	800		4.76	1600	1600		5.19	800	1600		5.1	1600	800		5.58	1600	1600
	65		3.29	400		3.56	800	400		4.36	800	400
	69		3.43	400		2.87	400	400		3.58	400	200
	81		2.98	400		3	400	400		4.3	800	400		3.7	400	400
	80			800			400	200
	105		4.74	1600		6.29	1600	1600		6.22	1600	1600		6.83	3200	1600		3.98	1600	1600		5.24	800	1600
	81			3200			3200	1600
	62		4.86	400		5.34	800	400		4.85	800	400
	72			400			400	400
	83		4.74	1600		5.36	3200	3200		6.89	3200	1600		4.92	800	800
	95		6.73	3200		4.78	3200	3200		7.21	3200	1600
	98			1600			1600	1600
	82		5.69	3200		6.79	3200	1600		6.28	3200	1600
	65			800		3.79	400	400
	80		6.4	800		4.13	800	800		4.73	800	800
	60			3200		5.6	3200	1600
	95			3200		6.46	1600	1600
	98			800		3.6	800	400
	80			1600		5.92	1600	800
	74		7	3200		4.79	3200	3200		6.02	3200	1600
	68			800		5.96	1600	800
	87			1600		4.08	800	800
	76			1600		7.51	1600	800
												donors all
												peripheral
														d0	d1	d2	d3	d4	d5	d6
													Median	4.815	4.13	4.73	4.63	5.1	5.24	5.71
													OQ	5.595	5.065	5.735	4.76	5.405	5.99	5.775
													Max	7	6.79	7.21	6.83	6.05	6.74	5.84
													Min	2.83	1.37	1.59	2.24	3.98	5.1	5.58
													UQ	4.22	2.925	3.78	3.56	4.7525	5.17	5.645
													n=	18	19	19	9	4	3	2
														pre	peripheral	plasma
													Median	800	800	800
													OQ	1600	1600	1600
													Max	3200	6400	3200
													Min	100	100	100
													UQ	400	400	400

## Sheet: weight
		titer ≤ 400							titer ≥ 800
	body weight [kg]	(d0)	S/CO	AK Titer (d0)				body weight [kg]	(d0)	S/CO	AK Titer (d0)
	78		2.83	100				70		5.37	800
	58		4.93	400				96		5.67	3200
	83		4.77	400				85		4.34	1600
	74			400				102		5.22	1600
	68			400				80			800
	70		4.18	400				105		4.74	1600
	65		3.29	400				81			3200
	69			400				83		4.74	1600					titer<800	titer≥800
	81		2.98	400				95		6.73	3200				Median	70	82
	62		4.86	400				98			1600				OQ	76	95
	72			400				82		5.69	3200				Max	83	105
								65			800				Min	58	60
								80		6.4	800				UQ	66.5	76
								60		5.68	3200
								95		5.33	3200
								98		3.6	800
								80		6.01	1600
								74		7	3200
								68		4.92	800
								87		3.93	1600
								76		5.85	1600
		titer<800	titer=800	titer >800
	Median	70	75	85
	OQ	76	80	95.5
	Max	83	98	105
	Min	58	65	60
	UQ	66.5	68.5	80.5
n=	32	11	6	15
	weight	titer
	78	100
	58	400
	83	400
	74	400
	68	400
	70	400
	65	400
	69	400
	81	400
	62	400
	72	400
	70	800
	96	3200
	85	1600
	102	1600
	80	800
	105	1600
	81	3200
	83	1600
	95	3200
	98	1600
	82	3200
	65	800
	80	800
	60	3200
	95	3200
	98	800
	80	1600
	74	3200
	68	800
	87	1600
	76	1600

## Sheet: BG
		blood group	donor
		0	14
		A	11
		B	5
		AB	4

## Sheet: Tabelle3
		d(positiv-d0)	S/CO	AK Titer (EV)		d(d0-1)	d(positiv-d1)	S/CO	AK Titer (peripher)	AK Titer (1. Spende)		d(d1-2)	d(positiv-d2)	S/CO	AK Titer (peripher)	AK Titer (2. Spende)		d(d2-3)	d(positiv-d3)	S/CO	AK Titer (peripher)	AK Titer (3. Spende)		d(d3-4)	d(positiv-d4)	S/CO	d(peripher)	AK Titer (4. Spende)		d(d4-5)	d(positiv-d5)	S/CO	d(peripher)	AK Titer (5. Spende)		d(d5-6)	d(positiv-d6)	S/CO	d(peripher)	AK Titer (6. Spende)
										100						100
										100
		19	2.83	100		3	22	1.37	400	200		5	27	2.16	200	200		12	39	2.24	200	100
		18	5.37	800		2	20	2.55	3200	1600		5	25	4.96	1600	1600		6	31	4.66	1600	1600
		19	4.93	400		4	23	3.33	400	400		5	28	2.82		200
		20	4.77	400		1	21	2.61	400	200		6	27	1.59	100	100
		19	5.67	3200		4	23	5.48	3200	3200		3	26	5.45	6400	3200		5	31	4.63	1600	1600		14	45	5.01	1600	1600		15	60	6.74	3200	1600		18	78	5.84	1600	1600
				400		2			400	200
		23	4.34	1600		2	25	4.14	1600	1600		4	29	4.08	800	800		3	32	3.56	800	800		6	38	6.05	800	1600
							36	2.43	200	200		10	46	2.82	200	100
		27	4.18	400		2	29	2.98	400	400		7	36	3.98	400	400		8	44	2.87	400	200
		30	5.22	1600		2	32	4.58	1600	1600		7	39	4.91	800	800		9	48	4.76	1600	1600		6	54	5.19	800	1600		6	60	5.1	1600	800		20	80	5.58	1600	1600
		29	3.29	400		2	31	3.56	800	400		12	43	4.36	800	400
		33	3.43	400		4	37	2.87	400	400		5	42	3.58	400	200
		29	2.98	400		4	33	3	400	400		10	43	4.3	800	400		14	57	3.7	400	400
				800		3			400	200
		32	4.74	1600		7	39	6.29	1600	1600		7	46	6.22	1600	1600		7	53	6.83	3200	1600		6	59	3.98	1600	1600		15	74	5.24	800	1600
				3200		7			3200	1600
		27	4.86	400		3	30	5.34	800	400		6	36	4.85	800	400
				400		10			400	400
		41	4.74	1600		10	51	5.36	3200	3200		11	62	6.89	3200	1600		16	78	4.92	800	800
		42	6.73	3200		13	55	4.78	3200	3200		16	71	7.21	3200	1600
				1600		5			1600	1600
		42	5.69	3200		5	47	6.79	3200	1600		6	53	6.28	3200	1600
				800		10		3.79	400	400
		48	6.4	800		5	53	4.13	800	800		15	68	4.73	800	800
				3200		5		5.6	3200	1600
				3200		10		6.46	1600	1600
				800		8		3.6	800	400
				1600		12		5.92	1600	800
		54	7	3200		8	62	4.79	3200	3200		19	81	6.02	3200	1600
				800		40		5.96	1600	800
				1600		17		4.08	800	800
				1600		21		7.51	1600	800
																donors all
																peripheral
																				d0	d1	d2	d3			d4	d5	d6
																	Median			4.815	4.13	4.73	4.165			5.1	5.24	5.71
																	OQ			5.595	5.065	5.735	4.76			5.405	5.99	5.775
																	Max			7	6.79	7.21	6.83			6.05	6.74	5.84
																	Min			2.83	1.37	1.59	2.24			3.98	5.1	5.58
																	UQ			4.22	2.925	3.78	3.56			4.7525	5.17	5.645
																	n=			18	19	19	9			4	3	2
																										donors all
																										d(positiv-Spende)
																												d0	d1	d2	d3	d4	d5	d6
																											Median	29	32	42	44	49.5	60	79
																											OQ	39	43	49.5	53	55.25	67	79.5
																				pre	peripheral	plasma					Max	54	62	81	78	59	74	80
																	Median			800	800	800					Min	18	20	25	31	38	60	78
																	OQ			1600	1600	1600					UQ	20.75	24	28.5	32	43.25	60	78.5
																	Max			3200	6400	3200
																	Min			100	100	100					n=	16	19	19	9	4	3	2
																	UQ			400	400	400
