# Supplementary material for: Manufacturing of convalescent plasma of COVID-19 patients: Aspects of quality
Source: PLoS One. 2020 Dec 22;15(12):e0243967. doi: 10.1371/journal.pone.0243967 (PMC7755199; doi:10.1371/journal.pone.0243967)
Supplement: S3 Data — (XLSX) [file pone.0243967.s003.xlsx]

## Sheet: Immunplasma
			peripheral blood			plasma product											frozen plasma
FLN	donor	blood group	S/CO	OD	AK Titer IgG	processed volume [mL]	S/CO	OD	AK Titer IgG	collected volume [50-850 mL]	volume plasma [185-215 mL]	leukocytes [<1x106/mL]	erythrocytes [<6x106/mL]	platelets [<50x106/mL]	visual control	bacterial contamination	S/CO	AK Titer IgG
1		0	n.d.		n.d.	3776	3.63	0.277	100	796	206	0.01	0	1	complies	negativ				bacterial contamination was tested by ranomdly selected plasma samples
2							3.63	0.277	100		194	0.01	0	1	complies
3							3.63	0.277	100		194	0.01	0	1	complies
4							3.63	0.277	100		203	0.01	0	1	complies
5		A	1.71	3.08	n.d.	2440	1.7	0.308	100	599	200	0.01	0	1	complies	negativ
6							1.7	0.308	100		203	0.01	0	1	complies
7							1.7	0.308	100		190	0.01	0	1	complies
8		0	2.3	0.415	n.d.	3640	1.07	0.193	100	791	198	0	0	0	complies	negativ
9							1.07	0.193	100		203	0	0	0	complies
10							1.07	0.193	100		202	0	0	0	complies
11							1.07	0.193	100		198	0	0	0	complies
12		0	1.37	0.246	n.d.	1974	2.28	0.41	200	611	197	0	0	3	complies	negativ
13							2.28	0.41	200		200	0	0	3	complies
14							2.28	0.41	200		202	0	0	3	complies
15		0	2.55	0.459	n.d.	2361	4.82	0.861	1600	600	198	0	0	3	complies	negativ
16							4.82	0.861	1600		196	0	0	3	complies
17							4.82	0.861	1600		196	0	0	3	complies
18		B	3.3	0.595	400	3178	2.76	0.498	400	600	204	0.01	0	2	complies	-
19							2.76	0.498	400		195	0.01	0	2	complies
20							2.76	0.498	400		196	0.01	0	2	complies
21		0	2.61	0.471	400	3763	2.2	0.397	200	815	198	0	0	0	complies	-
22							2.2	0.397	200		215	0	0	0	complies
23							2.2	0.397	200		202	0	0	0	complies
24							2.2	0.397	200		196	0	0	0	complies
25		A	5.48	0.988	3200	2816	5.53	0.996	3200	807	202	0.01	0	7	complies	-
26							5.53	0.996	3200		201	0.01	0	7	complies
27							5.53	0.996	3200		197	0.01	0	7	complies
28							5.53	0.996	3200		209	0.01	0	7	complies
29		0	4.96	0.893	1600	2108	4.58	0.826	1600	606	204	0.01	0	3	complies	-
30							4.58	0.826	1600		196	0.01	0	3	complies
31							4.58	0.826	1600		200	0.01	0	3	complies
32		0	2.16	0.389	200	2774	1.78	0.32	200	794	198	0	0	0	complies	-
33							1.78	0.32	200		198	0	0	0	complies
34							1.78	0.32	200		204	0	0	0	complies
35							1.78	0.32	200		194	0	0	0	complies
36		B	2.9	0.522	400	3485	2.55	0.459	200	817	200	0	0	1	complies	-
37							2.55	0.459	200		206	0	0	1	complies
38							2.55	0.459	200		195	0	0	1	complies
39							2.55	0.459	200		212	0	0	1	complies
40		A	4.14	0.746	1600	3279	3.92	0.707	1600	829	205	0	0	1	complies	-
41							3.92	0.707	1600		200	0	0	1	complies
42							3.92	0.707	1600		202	0	0	1	complies
43							3.92	0.707	1600		207	0	0	1	complies
44		A	5.45	0.982	6400	3036	6.09	1.098	3200	809	197	0	0	5	complies	-
45							6.09	1.098	3200		195	0	0	5	complies
46							6.09	1.098	3200		196	0	0	5	complies
47							6.09	1.098	3200		199	0	0	5	complies
48		B	2.43	0.438	200	2767	2.19	0.395	200	602	198	0	0	3	complies	-
49							2.19	0.395	200		197	0	0	3	complies
50							2.19	0.395	200		199	0	0	3	complies
51		B	2.82	0.508	400	2502	2.1	0.378	200	600	200	0.01	0	1	complies	-
52							2.1	0.378	200		194	0.01	0	1	complies
53							2.1	0.378	200		192	0.01	0	1	complies
54		AB	2.98	0.537	400	2323	2.76	0.498	400	610	201	0	0	1	complies	-
55							2.76	0.498	400		201	0.01	0	1	complies
56							2.76	0.498	400		204	0.01	0	1	complies
57		A	4.08	0.736	800	2934	4.05	0.729	800	816	205	0	0	1	complies	-
58							4.05	0.729	800		215	0	0	1	complies
59							4.05	0.729	800		196	0	0	1	complies
60							4.05	0.729	800		211	0	0	1	complies
61		0	1.59	0.287	100	3294	1.34	0.241	100	785	203	0	0	0	complies	-
62							1.34	0.241	100		202	0	0	0	complies
63							1.34	0.241	100		200	0	0	0	complies
64							1.34	0.241	100		196	0	0	0	complies
65		0	4.66	0.84	1600	2369	4.49	0.809	1600	599	196	0	0	3	complies	-
66							4.49	0.809	1600		197	0	0	3	complies
67							4.49	0.809	1600		201	0	0	3	complies
68		0	4.58	0.825	1600	3184	4.39	0.791	1600	807	203	0	0	5	complies	-
69							4.39	0.791	1600		197	0	0	5	complies
70							4.39	0.791	1600		196	0	0	5	complies
71							4.39	0.791	1600		210	0	0	5	complies
72		A	3.56	0.641	800	2849	3.22	0.58	400	601	196	0.01	0	2	complies	-
73							3.22	0.58	400		198	0.01	0	2	complies
74							3.22	0.58	400		198	0.01	0	2	complies
75		A	4.63	0.835	1600	2737	4.73	0.852	1600	809	195	0	0	4	complies	-
76							4.73	0.852	1600		203	0	0	4	complies
77							4.73	0.852	1600		196	0	0	4	complies
78							4.73	0.852	1600		207	0	0	4	complies
79		A	2.87	0.517	400	2599	2.57	0.463	400	598	200	0.01	0	2	complies	-
80							2.57	0.463	400		195	0.01	0	2	complies
81							2.57	0.463	400		201	0.01	0	2	complies
82		A	3	0.54	400	2615	2.52	0.454	400	443	219	0	0	1	complies	-
83							2.52	0.454	400		217	0	0	1	complies
84		A	3.56	0.642	800	2869	3.52	0.634	800	802	197	0	0	4	complies	-
85							3.52	0.634	800		199	0	0	4	complies
86							3.52	0.634	800		198	0	0	4	complies
87							3.52	0.634	800		204	0	0	4	complies
88		0	3.74	0.674	400	3065	2.44	0.439	200	809	203	0	0	4	complies	-
89							2.44	0.439	200		208	0	0	4	complies
90							2.44	0.439	200		197	0	0	4	complies
91							2.44	0.439	200		200	0	0	4	complies
92		AB	3.98	0.718	400	2217	3.22	0.58	400	606	207	0.01	0	4	complies	-
93							3.22	0.58	400		203	0.01	0	4	complies
94							3.22	0.58	400		197	0.01	0	4	complies
95		0	6.29	1.134	1600	3357	5.69	1.026	1600		202	0	0	6	complies	-
96							5.69	1.026	1600		199	0	0	6	complies
97							5.69	1.026	1600		200	0	0	6	complies
98							5.69	1.026	1600		206	0	0	6	complies
99		0	2.24	0.404	200	2247	1.48	0.267	100	601	203	0.01	0	3	complies	-
100							1.48	0.267	100		192	0.01	0	3	complies
101							1.48	0.267	100		203	0.01	0	3	complies
102		B	2.82	0.509	200	3091	1.7	0.306	100	601	202	0.01	0	2	complies	-
103							1.7	0.306	100		194	0.01	0	2	complies
104							1.7	0.306	100		199	0.01	0	2	complies
105		0	4.91	0.884	800	2910	4.67	0.841	800	814	201	0.01	0	7	complies	-
106							4.67	0.841	800		197	0.01	0	7	complies
107							4.67	0.841	800		202	0.01	0	7	complies
108							4.67	0.841	800		213	0.01	0	7	complies
109		A	3.58	0.646	400	2312	3.1	0.558	200	602	204	0.01	0	0	complies	-
110							3.1	0.558	200		196	0.01	0	0	complies
111							3.1	0.558	200		195	0.01	0	0	complies
112		A	6.05	1.09	800	3292	4.76	0.857	1600	802	199	0	0	2	complies	-
113							4.76	0.857	1600		200	0	0	2	complies
114							4.76	0.857	1600		200	0	0	2	complies
115							4.76	0.857	1600		203	0	0	2	complies
116		A	6.91	1.245	3200	2874	5.33	0.96	1600	811	201	0.01	0	2	complies	-
117							5.33	0.96	1600		204	0.01	0	2	complies
118							5.33	0.96	1600		199	0.01	0	2	complies
119							5.33	0.96	1600		198	0.01	0	2	complies
120		A	5.34	0.963	800	2400	3.63	0.654	400	603	198	0	0	0	complies	-
121							3.63	0.654	400		198	0	0	0	complies
122							3.63	0.654	400		199	0	0	0	complies
123		A	4.36	0.786	800	1343	3.78	0.682	400	202	194	0	0	0	complies	-
124		A	4.3	0.775	800	3053	3.95	0.712	400	812	207	0	0	3	complies	negativ
125							3.95	0.712	400		195	0	0	3	complies
126							3.95	0.712	400		200	0	0	3	complies
127							3.95	0.712	400		200	0	0	3	complies
128		0	2.92	0.527	400	2544	2.69	0.485	400	617	215	0	0	4	complies	negativ
129							2.69	0.485	400		194	0	0	4	complies
130							2.69	0.485	400		196	0	0	4	complies
131		AB	2.87	0.518	400	2199	2.62	0.472	200	609	197	0	0	1	complies	negativ
132							2.62	0.472	200		196	0	0	1	complies
133							2.62	0.472	200		197	0	0	1	complies
134		0	6.22	1.121	1600	2919	5.36	0.966	1600	812	199	0	0	2	complies	-
135							5.36	0.966	1600		207	0	0	2	complies
136							5.36	0.966	1600		199	0	0	2	complies
137							5.36	0.966	1600		202	0	0	2	complies
138		A	4.85	0.874	800	2748	4.5	0.81	400	609	205	0	0	2	complies	negativ
139							4.5	0.81	400		196	0	0	2	complies
140							4.5	0.81	400		195	0	0	2	complies
141		A	5.01	0.902	1600	3032	5.43		1600	817	205	0	0	5	complies	-
142							5.43		1600		199	0	0	5	complies
143							5.43		1600		209	0	0	5	complies
144							5.43		1600		199	0	0	5	complies
145		0	4.76	0.857	1600	2724	5.06	0.911	1600	807	202	0	0	10	complies	-
146							5.06	0.911	1600		201	0	0	10	complies
147							5.06	0.911	1600		202	0	0	10	complies
148							5.06	0.911	1600		196	0	0	10	complies
149		0	5.36	0.965	3200	2355	5.05	0.909	3200	608	200	0.01	0	4	complies	-
150							5.05	0.909	3200		199	0.01	0	4	complies
151							5.05	0.909	3200		203	0.01	0	4	complies
152		0	4.78		3200	3160	4.89		3200	814	197	0	0	4	complies	-
153							4.89		3200		198	0	0	4	complies
154							4.89		3200		199	0	0	4	complies
155							4.89		3200		193	0	0	4	complies
156		0	6.83		3200	2879	6.7		1600	815	198	0	0	4	complies	-	5.85	1600
157							6.7		1600		197	0	0	4	complies
158							6.7		1600		195	0	0	4	complies
159							6.7		1600		195	0	0	4	complies
160		0	6.47		1600	3179	5.95		1600	808	196	0	0	1	complies	-	5.39	1600
161							5.95		1600		192	0	0	1	complies
162							5.95		1600		192	0	0	1	complies
163							5.95		1600		193	0	0	1	complies
164		0	5.19		800	2802	5.17		800	817	198	0.01	0	10	complies	-	5.22	1600
165							5.17		800		190	0.01	0	10	complies
166							5.17		800		195	0.01	0	10	complies
167							5.17		800		193	0.01	0	10	complies
168		A	6.79		3200	3209	7.3		1600	817	198	0.01	0	0	complies	-	5.83	1600
169							7.3		1600		200	0.01	0	0	complies
170							7.3		1600		192	0.01	0	0	complies
171							7.3		1600		196	0.01	0	0	complies
172		0	3.79		400	2231	3.55		400	603	192	0	0	1	complies	-	3.75	400
173											190	0	0	1	complies
174											190	0	0	1	complies
175		A	3.7		400	2736	4.01		400	600	188	0	0	1	complies	-	3.86	400
176											193	0	0	1	complies
177											193	0	0	1	complies
178		0	3.98		1600	2889	6.74		1600	806	193	0.01	0	9	complies	negativ	6	1600
179											190	0.01	0	9	complies
180											194	0.01	0	9	complies
181											191	0.01	0	9	complies
182		A	4.13		800	2667	4.99		800	614	196	0	0	2	complies	negativ	4.36	800
183											193	0	0	2	complies
184											195	0	0	2	complies
185		0	6.89		3200	1440	5.46		1600	379	214	0	0	1	complies	negativ	6.41	1600
186		0	5.6		3200	2298	5.47		1600	603	190	0	0	0	complies	negativ	6.6	1600
187							5.47		1600		191	0	0	0	complies
188							5.47		1600		192	0	0	0	complies
189		0	5.1		1600	2938	4.67		800	807	196	0.01	0	15	complies	negativ	5.6	800
190											193	0.01	0	15	complies
191											194	0.01	0	15	complies
192											196	0.01	0	15	complies
193		A	6.28		3200	3842	6.63		1600	810	196	0	0	1	complies	negativ	6.48	1600
194											196	0	0	1	complies
195											197	0	0	1	complies
196											191	0	0	1	complies
197		A	6.74		3200	3402	6.56		1600	802	189	0	0	0	complies	negativ	5.99	1600
198											191	0	0	0	complies
199											189	0	0	0	complies
200											192	0	0	0	complies
201		A	6.46		1600	3339	NA			806	196	0.01	0	0	complies	-	5.57	1600
202											199	0.01	0	0	complies
203											189	0.01	0	0	complies
204											192	0.01	0	0	complies
205		0	3.6		800	3387	NA			815	188	0	0	2	complies	-	3.34	400
206											185	0	0	2	complies
207											207	0	0	2	complies
208											206	0	0	2	complies
209		B	5.92		1600	2244	NA			609	197	0	0	3	complies	-	4.29	800
210											202	0	0	3	complies
211											188	0	0	3	complies
212		AB	4.79		3200	2310	NA			607	196	0.01	0	0	complies	-	6.32	3200
213											197	0.01	0	0	complies
214											196	0.01	0	0	complies
215		0	7.21		3200	3402	NA			817	196	0.01	0	1	complies	-	5.26	1600
216											196	0.01	0	1	complies
217											198	0.01	0	1	complies
218											200	0.01	0	1	complies
219		AB	5.96		1600	2146	NA			615	195	0	0	7	complies	-	4.36	800
220											197	0	0	7	complies
221											201	0	0	7	complies
222		0	5.24		800	2878	NA			797	197	0	0	7	complies	-	6.07	1600
223											196	0	0	7	complies
224											195	0	0	7	complies
225											193	0	0	7	complies
226		A	4.73		800	2226	NA			614	196	0.01	0	2	complies	-	5	800
227											193	0.01	0	2	complies
228											199	0.01	0	2	complies
229		0	4.92		800	2446	NA			599	197	0.01	0	5	complies	-	5.29	800
230											193	0.01	0	5	complies
231											191	0.01	0	5	complies
232		B	4.08		800	3441	NA			804	194	0	0	1	complies	-	4.58	800
233											193	0	0	1	complies
234											195	0	0	1	complies
235											195	0	0	1	complies
236		AB	7.51		1600	3266	NA			806	197	0.01	0	3	complies	-	4.96	800
237											193	0.01	0	3	complies
238											196	0.01	0	3	complies
239											197	0.01	0	3	complies
240		A	5.84		1600	2868	NA			805	193	0.01	0	8	complies		5.24	1600
241											191	0.01	0	8	complies
242											199	0.01	0	8	complies
243											196	0.01	0	8	complies
244		0	5.58		1600	3017	NA			823	197	0.01	0	16	complies		4.71	800
245											198	0.01	0	16	complies
246											199	0.01	0	16	complies
247											201	0.01	0	16	complies
248		AB	6.02		3200	2372	NA			589	200	0	0	1	complies	negativ	5.76	1600
249											194	0	0	1	complies
250											194	0	0	1	complies
				all	min	1343			100	202	185	0	0	0			3.34	400
					max	3842			3200	829	219	0.01	0	16			6.6	3200
					median	2858.5			800	794	197	0	0	2			5.29	1600
					min						185
					max						214
					median						195
