# Supplementary material for: Manufacturing of convalescent plasma of COVID-19 patients: Aspects of quality
Source: PLoS One. 2020 Dec 22;15(12):e0243967. doi: 10.1371/journal.pone.0243967 (PMC7755199; doi:10.1371/journal.pone.0243967)
Supplement: S1 File — (ZIP) [file pone.0243967.s004.zip]

Archive with 1 entries (1 files):
- antibodytiter.spv
